# Supplementary material for: XGB-BIF: An XGBoost-Driven Biomarker Identification Framework for Detecting Cancer Using Human Genomic Data
Source: Int J Mol Sci. 2025 Jun 11;26(12):5590. doi: 10.3390/ijms26125590 (PMC12192969; doi:10.3390/ijms26125590)
Supplement: Supplementary file 1 [file ijms-26-05590-s001.zip]

Archive with 1 entries (1 files):
- ijms-3613931-supplementary.pdf
